# Supplementary material for: Fluorescent Imprinted Nanoparticles for Sensing of Chlorogenic Acid in Coffee Extracts
Source: Sensors (Basel). 2022 Dec 15;22(24):9874. doi: 10.3390/s22249874 (PMC9785805; doi:10.3390/s22249874)
Supplement: Supplementary file 1 [file sensors-22-09874-s001.zip]

Archive with 1 entries (1 files):
- sensors-2082258-supplementary.pdf
